# Supplementary material for: CCDC106 promotes the proliferation and invasion of ovarian cancer cells by suppressing p21 transcription through a p53-independent pathway
Source: Bioengineered. 2022 Apr 29;13(4):10957–73. doi: 10.1080/21655979.2022.2066759 (PMC9208459; doi:10.1080/21655979.2022.2066759)
Supplement: Supplemental Material [file KBIE_A_2066759_SM7461.zip]

Archive with 4 entries (3 files):
- supplementary/
- supplementary/Supplementary figure 1.jpg
- supplementary/Supplementary figure 2.jpg
- supplementary/Supplementary figure 3.jpg
